# Supplementary material for: Differential Proteomic Analysis of Low-Dose Chronic Paralytic Shellfish Poisoning
Source: Mar Drugs. 2024 Feb 26;22(3):108. doi: 10.3390/md22030108 (PMC10972186; doi:10.3390/md22030108)
Supplement: Supplementary file 1 [file marinedrugs-22-00108-s001.zip]

Archive with 1 entries (1 files):
- marinedrugs-2761554-supplementary.pdf
